# Supplementary material for: Once-Weekly Semaglutide Use in Patients with Type 2 Diabetes: Results from the SURE Spain Multicentre, Prospective, Observational Study
Source: J Clin Med. 2022 Aug 23;11(17):4938. doi: 10.3390/jcm11174938 (PMC9456474; doi:10.3390/jcm11174938)
Supplement: Supplementary file 1 [file jcm-11-04938-s001.zip]

Archive with 1 entries (1 files):
- jcm-1805710-supplementary.pdf
